# Supplementary material for: IGF1R activation and the in vitro antiproliferative efficacy of IGF1R inhibitor are inversely correlated with IGFBP5 expression in bladder cancer
Source: BMC Cancer. 2017 Sep 7;17:636. doi: 10.1186/s12885-017-3618-5 (PMC5588742; doi:10.1186/s12885-017-3618-5)
Supplement: Supplementary file 1 — mRNA expression levels of the components of IGF pathway in the FBLAD-Exon set of 125 bladder tumors. Data were obtained from Human Genome Exon 1.0ST arrays. (XLS 27 kb) [file 12885_2017_3618_MOESM1_ESM.xls]

## Sheet: Feuille1
samples	stage	INSR	IGF1R	IGF2R	INS	IGF1	IGF2	IGFBP1	IGFBP2	IGFBP3	IGFBP4	IGFBP5	IGFBP6	IGFBP7	IGF2BP1	IGF2BP2	IGF2BP3
CIT.100	T3b	7.54	7.96	8.64	4.14	5.7	7.22	5.61	7.14	10.21	9.39	9.26	6.82	8.45	4.2	6.91	8.8
CIT.106	T4	7.89	7.58	8.59	3.97	6.8	6.66	5.48	6.51	8.67	10.09	10.35	6.75	8.46	3.82	5.71	5.86
CIT.107	T1a	7.76	7.51	7.94	4.52	4.74	7.3	6.09	7.24	8.8	9.68	6.37	6.81	7.51	4.23	5.37	5.33
CIT.108	T3b	6.99	7.78	7.76	4.58	4.91	7.09	5.99	10.14	6.32	8.62	11.73	7.13	7.66	4.31	5.55	5.54
CIT.112	T1a	7.64	7.24	7.94	4.72	4.8	7.4	6.43	7.49	9.41	9.29	7.02	7.39	7.82	4.39	5.74	5.05
CIT.120	T2	7.68	8.22	8.86	4.51	4.75	6.72	5.77	7	8.64	10.24	8.72	7.54	8.18	4.28	7.88	7.19
CIT.12	T3b	7.36	5.85	8.35	4.42	4.78	6.48	5.41	9.24	8.74	9.37	7.63	6.94	7.83	4.25	6.6	4.97
CIT.134	T2	7.74	6.9	8.56	4.36	6.2	6.25	5.3	6.61	7.96	8.92	8.02	6.81	6.93	4.04	5.09	5.41
CIT.135	T1a	7.39	8.16	8.65	4.77	5.23	10.19	6.22	8.08	9.51	9.08	9.32	7.12	7.03	4.54	5.44	5.14
CIT.141	T2	7.06	8.19	9.04	4.39	4.79	6.97	5.24	6.65	10.92	9.16	8.05	7.93	7.73	3.8	7.81	7.84
CIT.14	T3a	7.81	7.97	9.04	4.19	5.41	6.65	5.67	7.01	6.99	9.28	8.48	7.2	8.53	4.21	6.74	4.89
CIT.15	T3b	7.6	8.42	8.37	4.73	6.36	7.28	6.49	8.63	9.17	10.24	9.54	8.21	8.92	4.75	6.61	4.83
CIT.17	T3b	7.72	7.94	8.27	4.22	6.72	6.72	5.73	9.19	10.6	10.1	7.74	6.73	8.13	4.26	5.3	4.57
CIT.180	T4a	6.98	8.49	8.25	4.36	5.67	6.81	5.86	8.63	8.14	9.83	9.51	7.07	8.73	5.28	6.09	6.6
CIT.181	T2	7.88	8.26	8.65	4.57	5.2	6.83	5.65	6.8	9.9	9.38	8.08	7.69	7.46	4.3	7.36	7.33
CIT.182	T2	7.76	7.79	8.45	4.32	4.68	6.07	5.7	7.14	10.09	8.33	7.51	6.54	6.91	4.28	6.86	7.48
CIT.186	T4	8.24	8.84	8.92	4.41	6.82	6.56	6.04	8.54	8.42	9.73	9.82	8.21	9.27	4.32	5.84	4.91
CIT.187	T3a	8.32	9.19	8.69	4.32	8.36	6.69	5.43	8.42	7.62	9.45	10.06	7.74	8.5	4.03	5.71	4.49
CIT.190	T3	7.87	8.48	9.36	4.31	4.8	6.64	5.59	7.96	8.48	9.12	7.46	8.19	7.68	4.12	8.9	7.63
CIT.192	T2	8.47	8.75	8.48	3.99	5.36	6.2	5.45	5.98	10.71	8.72	7.39	6.22	8.04	6.75	5.49	8.95
CIT.219	Ta	8.03	9.4	8.56	4.41	4.73	7.47	5.74	9.95	8.3	10.29	6.17	7.67	8.23	4.06	5.18	4.6
CIT.220	Ta	7.79	9.27	8.65	4.2	4.77	7.32	5.46	8.96	8	10.3	8.33	7.43	7.78	4.05	5.24	4.67
CIT.221	Ta	7.93	9.27	8.83	4.33	4.66	7.32	5.67	8.43	8.85	10.45	7.12	6.95	7.04	4.24	5.23	4.58
CIT.23	T3a	7.39	7.34	8.14	4.39	4.99	6.69	5.79	8.66	9.14	8.73	10.38	6.81	7.76	4.24	7.06	6.52
CIT.253	T3a	7.79	8.65	8.16	4.43	6.75	6.69	5.7	7.93	8.73	9.87	9.59	7.18	8.28	4.18	5.99	5.01
CIT.254	T3a	8.01	8.7	8.28	4.67	6.28	7.85	6.07	7.88	9.22	10.18	9.59	7.4	8.18	4.39	7.14	5.72
CIT.255	Ta	8.21	8.71	8.57	4.4	4.52	6.88	5.6	7.99	9.84	10.15	7.55	6.76	7.31	4.21	4.89	4.85
CIT.258	Ta	7.84	8.69	9.03	4.08	4.88	8.07	5.58	7.89	10.61	10.64	9.33	6.46	7.75	4.66	5.22	4.92
CIT.25	T3a	7.51	8.48	8.24	4.75	6.6	6.91	6.09	8.08	9.89	10.5	10.16	7.78	8.44	4.59	6.77	4.95
CIT.272	Ta	7.76	9	8.75	4.51	4.77	9.02	5.88	8.61	9.85	10.32	9.76	6.98	7.32	4.23	5.39	4.87
CIT.275	T1a	8.94	8.61	7.97	4.48	4.82	6.52	5.7	7.02	9.79	9.53	6.75	6.92	7.02	4.34	5.08	5.03
CIT.276	T1a	7.53	8.5	8.41	4.42	6.24	8.52	5.59	8.45	9.6	10.25	8.8	7.91	8.45	4.2	5.26	4.88
CIT.277	T2	8.25	8.48	8.42	4.38	7.5	6.63	5.88	7.73	8.89	9.85	10.1	7.06	8.45	4.11	5.49	4.88
CIT.280	T2	7.95	8.16	7.8	4.44	5.75	7.62	5.58	7.27	10.17	9.7	8.08	7.38	7.69	4.56	5.58	4.48
CIT.281	T1a	7.59	7.99	8.35	4.31	6.4	6.48	5.29	6.98	9.71	9.92	8.98	6.99	7.89	4.07	5.34	5.44
CIT.282	T1a	7.85	8.3	7.94	4.81	5.88	6.38	6.26	7.13	9.85	9.71	9.44	7.71	7.36	4.58	5.71	5.17
CIT.283	T1a	8.41	8.85	8.51	4.12	4.65	6.94	5.34	8	9.36	9.43	5.61	6.46	7.76	3.95	5.19	4.7
CIT.288	T1	8.02	9	8.78	4.63	4.87	6.84	5.75	7.62	9.18	9.6	6.56	6.38	7.77	4.63	5.53	7.48
CIT.289	T1a	7.6	7.93	8.59	4.64	5.79	6.53	6.18	7.55	7.95	10	8.42	7.29	7.45	4.28	5.72	4.97
CIT.28	T3a	6.89	7.62	8.66	4.61	5.13	6.98	5.79	6.84	8.69	9.42	8.1	8.56	8.22	4.42	7.55	6.83
CIT.290	T2	7.86	7.01	8.08	4.97	5.33	7.45	6.45	7.59	8.32	9.76	8.48	7.31	8.32	5.69	6.34	5.73
CIT.293	T1a	7.37	9.28	8.42	4.35	4.75	7.24	5.95	7.62	8.71	9.82	7.04	6.82	7.21	4.36	5.39	5
CIT.294	T1b	7.74	9.08	9.06	3.78	4.77	8.48	5.63	6.2	10.77	9.07	8.05	6.87	7.82	3.99	8.16	5.01
CIT.2	T4a	7.48	8.41	8.97	4.25	6.7	7.29	5.34	6.92	8.48	9.71	10.17	6.82	8.85	4.05	5.9	5.78
CIT.30	T3b	6.45	7.83	8.72	4.74	6.95	6.66	6.38	7.47	7.68	9	8.12	7.87	8.29	4.98	6.53	6.76
CIT.31	T4a	6.82	8.61	8.62	4.33	5.15	6.82	5.9	7.29	7.4	9.67	7.51	7.15	8.36	6.03	9.55	8.38
CIT.32	T3b	7.45	7.82	8.18	4.24	6.06	6.56	5.81	6.91	9.77	9.44	8.26	10.01	8.89	4.24	8.29	5.2
CIT.33	T2	7.59	8.71	8.69	4.37	6.53	6.51	5.57	9.46	8.79	10.07	10.84	8.16	8.35	4.06	5.26	4.43
CIT.344	Ta	7.35	8.45	8.19	4.6	5.17	6.72	6.02	7.74	8.59	9.78	7.79	7.68	7.07	4.35	5.68	5.12
CIT.345	Ta	7.42	9.16	8.18	4.56	4.56	6.91	5.88	8.58	8.62	10.18	9.02	7.2	7.55	4.27	5.51	5.02
CIT.346	Ta	7.3	9.18	8.21	4.77	4.95	8.81	6.45	8.85	10.02	10.57	10.51	7.64	7.62	4.8	5.29	5.08
CIT.347	Ta	7.31	7.56	8.14	4.78	4.99	9.39	6.08	7.63	9.21	10.07	6.46	7.28	7.44	4.46	5.37	5.11
CIT.348	Ta	7.4	8.46	8.23	4.47	4.46	6.68	6.05	7.67	9.84	9.91	6.1	7.05	7.42	4.36	5.16	4.9
CIT.344	T2	7.23	9.8	8.02	4.74	5.83	6.67	6.21	8.89	7.3	7.35	8.14	7.19	7.64	4.57	5.58	5.06
CIT.354	Ta	7.25	8.8	8.01	4.6	4.81	8.46	6.06	7.76	8.96	9.84	6.03	7.24	7.61	4.6	5.17	4.87
CIT.36	T2	7.53	8.19	8.51	4.33	6.32	6.63	5.73	7.3	8.82	10.27	9.69	7.13	8.37	4.13	7.55	4.79
CIT.37	T4b	7.52	7.57	8.66	4.64	5.53	6.8	6.23	7.23	9.77	10.13	7.85	7.11	7.96	4.82	6.19	5.01
CIT.38	T2	7.2	8.33	9.09	4.47	5	6.9	5.84	6.8	7.25	9.5	7.08	6.92	8.1	7.84	9.41	7.43
CIT.39	T2	7.54	7.78	8.41	4.84	5.06	8.79	6.29	6.58	8.77	9.71	6.85	7.3	7.1	4.64	6.34	8.52
CIT.40	T2	8.31	7.35	7.87	4.82	5.55	7.06	6.14	9.4	7.12	8.9	8.68	7.09	7.67	4.74	5.96	6.9
CIT.43	T2	7.53	8.55	8.53	4.12	5.8	9.07	5.48	7.45	9.58	9.95	9.14	7.14	7.89	4.14	5.09	5.12
CIT.44	T4a	7.53	8.59	9.16	4.15	6.03	5.98	5.51	7.35	8.4	9.41	9.51	7.12	9.22	5.85	8.91	7.82
CIT.46	T1b	7.48	8.46	8.33	4.45	8.56	6.32	5.75	8.09	8.73	9.98	8.84	7.38	8.23	4.32	5.79	4.69
CIT.47	T1b	7.81	8	8.69	4.47	5.46	8.12	6.25	8.96	9.81	10.42	7.96	7.2	8.31	4.64	5.98	5.19
CIT.50	T1a	7.64	7.57	8.88	4.59	4.92	6.56	6.13	6.62	8.64	9.52	6.43	7.44	7.71	4.32	6.47	5.05
CIT.53	Ta	7.9	8.68	8.67	4.39	5.15	8.97	6.2	7.74	9.26	10.44	7.62	6.99	7.85	4.36	5.64	5.12
CIT.54	T1a	8.8	7.43	8.69	4.19	4.73	6.62	5.74	6.91	10.8	9.8	6.24	7.77	7.64	4.12	5.17	4.96
CIT.55	Ta	7.86	8.31	8.75	4.46	6.57	7.81	5.95	8.4	9.96	9.87	10.23	7.29	8.44	4.28	6.8	5.01
CIT.56	T1	8	9.79	8.61	4.36	4.4	9.62	5.56	7.18	9.77	9.4	9.07	6.67	7.46	4.21	5.04	5.08
CIT.60	T1a	8.27	8.51	8.54	4.28	4.97	6.62	5.39	6.89	9.39	9.75	8.99	7.36	7.76	4.1	5.42	4.68
CIT.62	T1b	8.08	6.94	8.62	4.79	6.32	6.79	6.52	7.38	10.24	10.06	7.69	7.38	8.04	4.45	5.89	5.24
CIT.64	T1a	7.76	8.83	8.28	4.58	4.83	10.44	6.13	7.42	10.26	9.61	6	7.16	7.08	4.54	5.53	7.05
CIT.65	T2	7.03	9.18	8.42	4.02	4.46	7.25	5.41	6.06	9.33	9.32	5.86	8.38	7.52	5.54	7.23	4.75
CIT.67	T3a	7.64	9.12	8.6	4.54	4.63	9.02	5.74	7.42	9.61	9.66	6.78	6.57	7.64	4.26	7.8	4.6
CIT.68	T4b	7.59	8.43	8.32	4.16	5.8	8.43	5.66	7.96	9.2	9.99	10.95	7.48	8.26	4.04	5.43	4.81
CIT.6	T4b	7.76	9.08	8.52	4.63	7.26	7.73	6.1	7.33	9.67	10.38	9.54	8.41	8.73	6.13	7.83	6.09
CIT.70	T3b	7.64	7.83	8.36	4.68	5.54	6.82	5.94	7.12	8.87	9.49	8.11	6.68	8.15	5.65	7.67	6.7
CIT.72	T3a	7.08	8.63	8.87	4.44	6.48	6.85	6.07	7.05	7.61	9.14	8.23	7.52	7.87	5.69	9.17	8.44
CIT.73	T3a	7.13	6.23	8.2	4.68	6.36	8.85	6.06	6.85	8.89	10.27	8.48	7.35	8.1	4.42	6	7.83
CIT.74	T1a	8.03	8.93	8.5	4.6	5.38	6.69	5.67	7.17	7.97	10.04	6.96	7.09	7.8	4.67	5.52	6.85
CIT.75	T3b	7.85	8.9	9.37	4.2	4.83	7.43	5.55	6.67	8.22	9.63	8.47	7.93	8.82	5.41	8.72	7.5
CIT.76	T4a	8.26	7.65	8.5	4.17	5.43	6.33	5.28	7.22	9.79	9.38	9.1	6.76	8.35	4	5.69	4.64
CIT.7	T4a	7.76	7.84	8.15	4.63	5.66	7.02	6.12	8.15	9.71	10.15	9.57	8.08	8.3	6.63	7.05	7.42
CIT.80	T3b	7.81	7.76	8.83	4.74	7.12	6.8	6.15	6.92	10.73	10	9.53	7.47	8.71	4.47	6.16	5.88
CIT.81	T3a	7.62	7.93	8.52	4.4	6.27	6.32	5.65	6.72	8.34	9.98	7.82	6.98	8.21	4.28	6.1	4.64
CIT.82	T3a	7.78	7.38	8.39	4.65	5.1	6.75	6.17	6.92	11.03	9.52	7.44	6.9	7.58	6.57	7.38	5.03
CIT.83	T3b	7.4	8.29	8.87	4.34	7.07	6.8	5.51	7.24	8.35	9.96	10.1	7.38	8.39	4.32	7.83	6.81
CIT.84	T4b	7.57	7.31	9	4.38	4.89	6.87	6.01	7.79	8.41	9.75	9.14	8.4	7.99	4.54	8.63	7.69
CIT.85	Ta	7.59	8.64	8.82	4.14	4.44	6.61	5.57	7.75	8.01	9.17	10.28	6.39	7.6	4.04	5.13	4.64
CIT.86	Ta	7.95	8.58	9.24	4.31	4.7	7.15	5.52	6.41	9.97	10.47	5.74	6.22	7.57	4.21	5.38	4.75
CIT.8	T4a	7.8	8.11	8.18	4.37	6.1	6.98	5.92	6.75	8.13	9.99	8.67	7.17	8.53	4.32	5.7	5.03
CIT.90	T1a	8.42	7.83	8.27	4.52	4.72	6.37	5.32	8.23	10.85	9.28	6.88	6.71	7.31	4.69	5.35	5.67
CIT.92	T1	7.48	8.42	9.1	4.51	4.59	7.61	5.71	10.01	9.61	9.31	10.96	6.98	8.28	4.03	5.12	4.88
CIT.93	T3a	8.07	7.93	8.29	4.31	4.29	7.17	5.82	6.32	10.04	9.63	8.55	6.4	7.24	5.49	5.73	5.85
CIT.94	Ta	7.76	8.34	8.95	4.28	4.9	6.29	5.47	7.78	9.62	9.27	6.31	7.73	7.56	4.02	6.36	4.81
CIT.96	T3a	7.81	8.69	8.65	4.51	7.13	8.01	5.64	6.89	9.02	9.93	9.88	6.95	8.65	4.27	5.63	4.81
CIT.98	T1a	8.4	7.9	8.02	4.71	5.39	6.57	6.24	7.12	8.98	8.81	7.46	6.79	7.78	4.58	5.79	5.15
CIT.N1	Normal	8.03129	8.90709	8.31226	4.57375	4.71468	6.53691	5.77806	9.59579	8.5109	8.85017	8.74838	6.81964	6.60695	4.29011	4.84505	4.70467
CIT.N2	Normal	8.09958	8.93395	8.20173	4.35482	4.64041	6.80439	5.73685	10.1245	8.79802	9.17957	9.3896	6.7388	6.67781	4.18794	5.56768	4.76963
CIT.N3	Normal	8.03502	8.83286	8.54407	4.06401	4.87423	6.31023	5.65552	9.74065	9.28655	9.4553	8.80275	6.36598	6.46786	4.28979	5.32911	4.6976
